# Supplementary material for: Decomposing the sources of SARS-CoV-2 fitness variation in the United States
Source: Virus Evol. 2021 Sep 2;7(2):veab073. doi: 10.1093/ve/veab073 (PMC8499931; doi:10.1093/ve/veab073)
Supplement: veab073_Supp [file veab073_supp.zip]

Archive with 15 entries (15 files):
- SuppData1_AAVFitnessEffects_pre2020-09.csv
- SuppData2_AAVFitnessEffects_post2020-09.csv
- SuppFig1_variantCorrMatrix.pdf
- SuppFig10_B.1.1.7_sampleBiasSensitivityAnalysis.pdf
- SuppFig11_spikeDeltaSamplingRatios.pdf
- SuppFig12_simulation_results.pdf
- SuppFig13_randomBranchEffectsSims.pdf
- SuppFig2_structVariantsFit.pdf
- SuppFig3_SEIR_variant_traj.pdf
- SuppFig4_aavFitnessEstVersusCounts.pdf
- SuppFig5_ancS614RegionTree.pdf
- SuppFig6_cuml_transmission_byRegion.pdf
- SuppFig7_cuml_imports_byRegion.pdf
- SuppFig8_pangoLineageFitEffects.pdf
- SuppFig9_UK_pangoLineageFitEffects.pdf
