# Supplementary material for: Decomposing the sources of SARS-CoV-2 fitness variation in the United States
Source: Virus Evol. 2021 Sep 2;7(2):veab073. doi: 10.1093/ve/veab073 (PMC8499931; doi:10.1093/ve/veab073)
Supplement: veab073_Supp [file veab073_supp.zip › SuppData1_AAVFitnessEffects_pre2020-09.csv]

	MLE	LowerCI	UpperCI
nsp1 R24C	1.019697416505049	0.75	1.249394833010098
nsp2 F10L	0.9760739630327601	0.76	1.16214792606552
nsp2 T85I	0.987916601145088	0.78	1.1758332022901758
nsp2 G199E	1.2233990709839684	1.13	1.26
nsp2 A336V	1.1582218465542926	1.13	1.22
nsp2 T371I	1.0277415687123488	0.77	1.2254831374246975
nsp2 E493K	1.173757872570537	0.8500000000000001	1.477515745141074
nsp3 K384N	1.0689199290717808	1.0678398581435615	1.12
nsp5 T45I	1.0139812967569952	0.91	1.0479625935139905
nsp5 L89F	1.0349139513636445	0.87	1.169827902727289
nsp5 K90R	1.1023695244699083	0.79	1.3847390489398166
nsp6 L37F	0.999178319299498	0.81	1.1583566385989958
nsp6 A136V	1.1319258384178972	0.8	1.4038516768357945
nsp7 S25L	1.0561661226052417	0.86	1.2123322452104834
nsp12 A16V	1.053961387058881	0.76	1.3079227741177621
nsp12 A443V	1.035179530705048	0.89	1.100359061410096
nsp13 P47L	1.11314732318898	1.01	1.13
nsp13 V193I	1.056102223699831	0.95	1.082204447399662
nsp13 E244D	1.0795843591433565	0.96	1.149168718286713
nsp13 S468L	1.0795317627637335	0.78	1.359063525527467
nsp14 A320V	1.0197982692412346	0.61	1.4095965384824694
nsp15 Q19H	0.9753930437673012	0.97	1.03
nsp15 T285I	1.1028136262287758	0.8500000000000001	1.3156272524575514
S L5F	1.0247044948014241	0.86	1.1194089896028483
S H49Y	1.0707824353846167	0.76	1.3315648707692334
S D253G	1.2946252072801736	0.95	1.5892504145603472
S Q675R	1.1786843032476355	1.1400000000000001	1.22
ORF3a Q57H	1.007126747818881	0.8	1.204253495637762
ORF3a L83F	1.1042715289661844	0.9	1.2485430579323689
ORF3a G172X	1.031126360873032	0.8500000000000001	1.152252721746064
ORF3a G251V	0.9694075136944316	0.7	1.1988150273888631
ORF04 P71S	1.194930360171489	0.8500000000000001	1.489860720342978
ORF8 S24L	1.0096962102337066	0.86	1.149392420467413
ORF8 A65V	1.0297998265014017	0.99	1.04
ORF8 S84L	1.073260514215416	0.87	1.266521028430832
ORF9 S183Y	1.1743107667471642	0.94	1.3686215334943284
ORF9 S190I	1.2272770898875611	0.86	1.5545541797751223
ORF9 S194L	1.1338589166052129	1.01	1.2377178332104257
ORF9 T205I	1.177352571495945	1.05	1.24470514299189
ORF9 P383L	1.0173524869493902	0.75	1.2347049738987803
ORF9 T393I	0.9798408432310318	0.8300000000000001	1.0896816864620638
nsp1 D75E-linked	1.0496174369589095	0.8400000000000001	1.229234873917819
nsp1 D144A+ORF9 S235F	1.208169980654977	1.1963399613099541	1.27
nsp2 H194Y+nsp3 G175S	1.1556934734977091	1.1099999999999999	1.17
nsp3 P503S+P985S+L1706F	1.0417445717608806	1.0334891435217612	1.1
nsp8 M136I+ORF9 A208G	1.0409420240754337	0.86	1.1818840481508675
nsp12 P323L+S D614G	1.0954853016359392	0.89	1.2909706032718784
nsp13 L504P+C541Y	0.9788069838817104	0.79	1.1576139677634207
nsp14 N129D-linked	1.237266471517905	0.95	1.4845329430358098
S F1052L+ORF6 L4P	1.2240825640600348	0.9	1.4981651281200696
ORF9 R203K+G204R	1.0807755791140412	0.95	1.1915511582280824
