# Supplementary material for: Decomposing the sources of SARS-CoV-2 fitness variation in the United States
Source: Virus Evol. 2021 Sep 2;7(2):veab073. doi: 10.1093/ve/veab073 (PMC8499931; doi:10.1093/ve/veab073)
Supplement: veab073_Supp [file veab073_supp.zip › SuppData2_AAVFitnessEffects_post2020-09.csv]

	MLE	LowerCI	UpperCI
nsp1 D144A	0.9800182503607928	0.97	0.99
nsp2 T44I	1.0029790203340267	0.99	1.01
nsp2 V258A	1.0247609674184186	1.02	1.04
nsp3 P141S	1.05532411413975	0.99	1.1006482282795
nsp3 G171V	1.0387127376841712	1.0174254753683423	1.08
nsp3 Q180H	1.0114119124804657	1.01	1.03
nsp3 K384N	1.0570089154904192	1.05	1.07
nsp3 Q764H	1.000217025468841	1.0	1.02
nsp3 T1189I	1.0567767283655114	1.03	1.0635534567310228
nsp3 G1300D	1.0523155441735128	1.05	1.07
nsp3 N1543K	1.0295739908773218	1.01	1.0391479817546436
nsp3 N1705T	1.020136965353509	1.02	1.04
nsp3 M1788I	1.0028540737838243	0.9957081475676486	1.02
nsp3 G1849C	0.995898395041526	0.98	1.0
nsp4 D217G	1.047629756409822	1.04	1.05
nsp4 I458M	0.988417168814764	0.98	0.99
nsp4 T492I	1.0928510677280845	1.04	1.125702135456169
nsp5 K90R	1.036361798913501	1.02	1.042723597827002
nsp6 L37F	1.0000868988171443	0.99	1.0001737976342886
nsp6 V149F	1.0446715396641622	1.02	1.0493430793283243
nsp8 T145I	1.0211375323419818	1.02	1.04
nsp9 I65V	1.0613244398270558	0.99	1.1226488796541116
nsp10 A32V	1.0434432316371651	1.0	1.0668864632743302
nsp13 Q88H	1.0772652232781337	1.0445304465562675	1.1400000000000001
nsp13 A296S	0.970681307661865	0.97	0.99
nsp13 K460R	1.013950662253299	0.97	1.027901324506598
nsp13 T481M	1.0097730978826978	0.99	1.02
nsp14 T31I	1.0178712291693386	1.0	1.0257424583386772
nsp14 N129B	1.0163205193906149	0.99	1.0226410387812297
nsp14 V381L	1.0602133406375047	1.05	1.07
nsp16 K160R	1.0203576580073679	0.99	1.0207153160147358
nsp16 R216C	1.0201316585570388	1.01	1.0202633171140776
S L5F	0.9931553735444398	0.99	1.01
S L18F	1.0360460864732577	1.0	1.0520921729465154
S P26S	0.9884007230188498	0.94	1.0168014460376997
S T95I	0.9901545305363584	0.9703090610727167	1.03
S D253G	1.0049998687897856	0.9799997375795713	1.05
S E484K	1.1171017482085348	1.1042034964170697	1.15
S N501T	1.091026184579447	1.072052369158894	1.13
S N501Y	1.0898447058052636	1.05	1.1096894116105271
S Q677H	1.02653534204022	1.0230706840804398	1.04
S P681H	1.0691056825288459	1.04	1.0882113650576917
S A701V	0.9368372477578882	0.9136744955157765	0.98
S T716I	1.0031491682217164	0.97	1.0162983364434328
S T732A	1.0249617776935966	0.99	1.0499235553871933
S E780Q	1.00962901249357	0.96	1.0292580249871401
ORF3a P42L	1.0271147504710865	0.9942295009421729	1.08
ORF3a T151I	1.0736193633093405	1.07	1.1
ORF3a D155Y	1.0534616740573086	1.04	1.06
ORF3a T223I	1.0538125887228385	1.04	1.0576251774456769
ORF8 A65V	1.005971327146373	0.98	1.011942654292746
ORF8 V100L	0.9762149699110948	0.9	1.0324299398221897
ORF9 D3L	1.068218739675586	1.03	1.076437479351172
ORF9 Q9H	1.024198396228922	1.02	1.04
ORF9 T135I	1.0233907237468631	1.02	1.04
ORF9 S183Y	0.9892619039379172	0.9885238078758345	1.01
ORF9 S190I	1.0087646275610285	1.0	1.02
ORF9 S194L	1.033065458047912	1.02	1.0361309160958239
ORF9 T205I	1.031127414905976	0.98	1.0722548298119519
ORF9 S206F	1.0222411346464335	1.004482269292867	1.06
ORF9 P207L	1.0079924348432392	1.0	1.02
ORF9 P207S	1.063136454239582	1.05	1.07
ORF9 M234I	1.0629736271203265	1.03	1.085947254240653
ORF9 S235F	0.9773226729973522	0.95	0.9846453459947044
ORF9 D371Y	0.9954500889036062	0.99	1.01
ORF9 D377Y	1.028428929519118	1.016857859038236	1.05
ORF9 E378Q	1.0555042711214802	1.05	1.08
ORF9 T391I	1.0107360813366562	1.0	1.0114721626733123
ORF9 D401Y	0.9699643723341864	0.95	0.98
S Q173K	1.0133880958424808	1.01	1.04
S S494P	1.028196396673685	1.01	1.04
nsp2 T85I+ORF3a Q57H	1.01634721827675	1.0	1.0226944365534998
nsp2 V485I+nsp3 K1241R	1.0507962049369999	1.04	1.06
nsp2 I513V+nsp6 L207F+ORF3a E226G	1.1247942438792784	1.119588487758557	1.15
B.1.1.7-linked	1.1836001578069115	1.1400000000000001	1.207200315613823
nsp4 S395T+nsp13 P53L	1.0952367376597014	1.01	1.1604734753194028
nsp5 L89F+ORF8 S24L	1.0433152180497292	1.04	1.05
nsp6 Q160R+S Q677P	1.1086806423512972	1.05	1.1473612847025942
nsp14 V167L-linked	1.078312060773054	1.05	1.086624121546108
S L452R-linked	1.1595538839939057	1.08	1.2291077679878115
B.1.2-linked	1.0469829435754443	1.04	1.05
ORF9 R203K+G204R	1.0063364723175623	0.99	1.0126729446351246
nsp4 L438P+ORF8 T11I	1.3228259979966928	1.2756519959933854	1.4100000000000001
nsp6 I49V+nsp9 T35I+S T478K	1.0830268737115112	1.0	1.1360537474230223
